# Supplementary material for: Using Microphysiological System for the Development of Treatments for Joint Inflammation and Associated Cartilage Loss—A Pilot Study
Source: Biomolecules. 2023 Feb 17;13(2):384. doi: 10.3390/biom13020384 (PMC9952916; doi:10.3390/biom13020384)
Supplement: Supplementary file 1 [file biomolecules-13-00384-s001.zip]

Archive with 1 entries (1 files):
- biomolecules-2202101-supplementary.pdf
